# Supplementary material for: Atomistic structure of the SARS-CoV-2 pseudoknot in solution from SAXS-driven molecular dynamics
Source: Nucleic Acids Res. 2023 Oct 11;51(20):11332–44. doi: 10.1093/nar/gkad809 (PMC10639041; doi:10.1093/nar/gkad809)
Supplement: gkad809_Supplemental_Files [file gkad809_supplemental_files.zip]

Archive with 2 entries (2 files):
- model_pdb_files.zip
- supporting_information (1).pdf
